# Supplementary material for: The spatial separation of processing and transport functions to the interior and periphery of the Golgi stack
Source: eLife. 2018 Nov 30;7:e41301. doi: 10.7554/eLife.41301 (PMC6294550; doi:10.7554/eLife.41301)
Supplement: Source code 2. [file elife-41301-code2.ijm]

////macro 2 of 3 macros: “Gyradius and intensity normalization”,“Golgi mini-stack alignment” and “Radial mean intensity profile”.
//it requires a pre-assembled stack of images of the same marker
//the stack should consist of single color or one channel
//align their centers of mass to (350,350)
//the merge can subseuqently be done by z-projection
macro "Golgi mini-stack alignment"
{
run("Set Measurements...", "center redirect=None decimal=4");
run("Clear Results");

for (i=1; i<=nSlices; i++)
{
setSlice(i);						//select active slice i;
run("Measure");
mx=getResult("XM", nResults-1);		//nResults-1 is the last row of results; nResults is the numbe of rows in the Results window.
my=getResult("YM", nResults-1);
x_shift=350-mx;
y_shift=350-my;
run("Translate...", "x=&x_shift y=&y_shift interpolation=None");
}

}
